# Supplementary material for: CISAT, a CoPP-Induced lncRNA, Improves Cardiac Mesenchymal Progenitor Cell Survival and Myocardial Repair via SFPQ/NRF2/p38 Redox Regulation
Source: Cells. 2026 Mar 20;15(6):557. doi: 10.3390/cells15060557 (PMC13025675; doi:10.3390/cells15060557)
Supplement: Supplementary file 1 [file cells-15-00557-s001.zip]

Archive with 1 entries (1 files):
- cells-4170470-supplementary.pdf
